# Supplementary material for: A Microfluidic Platform with an Embedded Miniaturized Electrochemical Sensor for On-Chip Plasma Extraction Followed by In Situ High-Sensitivity C-Reactive Protein (hs-CRP) Detection
Source: Biosensors (Basel). 2022 Dec 13;12(12):1163. doi: 10.3390/bios12121163 (PMC9775575; doi:10.3390/bios12121163)
Supplement: Supplementary file 1 [file biosensors-12-01163-s001.zip]

Archive with 1 entries (1 files):
- biosensors-2027847-supplementary.pdf
